# Supplementary material for: Identification and Therapeutic Potential of Polymethoxylated Flavones in Citri Reticulatae Pericarpium for Alzheimer’s Disease: Targeting Neuroinflammation
Source: Molecules. 2025 Feb 7;30(4):771. doi: 10.3390/molecules30040771 (PMC11857992; doi:10.3390/molecules30040771)
Supplement: Supplementary file 1 [file molecules-30-00771-s001.zip]

Archive with 1 entries (1 files):
- molecules-3441971-supplementary.pdf
